# Supplementary material for: MAEA is an E3 ubiquitin ligase promoting autophagy and maintenance of haematopoietic stem cells
Source: Nat Commun. 2021 May 4;12:2522. doi: 10.1038/s41467-021-22749-1 (PMC8097058; doi:10.1038/s41467-021-22749-1)
Supplement: Supplementary file 3 — Source Data [file 41467_2021_22749_MOESM3_ESM.zip]

Archive with 5 entries (4 files):
- Source Data.xlsx
- __MACOSX/
- __MACOSX/._Source Data.xlsx
- Uncropped gel images.pptx
- __MACOSX/._Uncropped gel images.pptx
