# Supplementary material for: MAEA is an E3 ubiquitin ligase promoting autophagy and maintenance of haematopoietic stem cells
Source: Nat Commun. 2021 May 4;12:2522. doi: 10.1038/s41467-021-22749-1 (PMC8097058; doi:10.1038/s41467-021-22749-1)
Supplement: Supplementary file 3 — Source Data [file 41467_2021_22749_MOESM3_ESM.zip › Source Data.xlsx]

## Sheet: Fig 1b
Maea MFI on control and MaeaCsf1r-Cre BM HSPCs
	HSC c	HSC m	LSK c	LSK m	Lmpp C	Lmpp M	CMP C	CMP M	GMP C	GMP M	MEP	MEP M	CLP C	CLP M	Neut C	Neut M	B C	B M	MN-C	MN-M
	1841	953	1667	975	1569	693	1133	355	420	276	347	118	509	300	457	96	179	63	89.5	31.5
	2170	529	1531	538	1243	265	904	110	336	-83	169	-11	543	59	183	68	79	81	39.5	40.5
	1449	1006	1898	624	837	867	801	706	355	504	128	255	721	139	233	72	125	72	56	44
	1832		1559		1591	836	1323	362	662	74	176	114	229	349
	1932		2157		1130	645	843	575	226	388	246	417	585	240

## Sheet: Fig 1c
The Kaplan-Meyer survival curve of control and MaeaCsf1r-Cre mice
	Age (days)	Ctrl	MaeaCsf1r-Cre
	250	0
	250	0
	250	0
	250	0
	250	0
	180		1
	240		1
	120		1
	183		1
	210		1
	250		0
	213		1
Comparison of Survival Curves
Log-rank (Mantel-Cox) test
Chi square	7.479
df	1
P value	0.0062
P value summary	**
Are the survival curves sig different?	Yes
Gehan-Breslow-Wilcoxon test
Chi square	6.667
df	1
P value	0.0098
P value summary	**
Are the survival curves sig different?	Yes
Median survival
Ctrl	Undefined
MaeaΔ/Δ	210
Hazard Ratio (Mantel-Haenszel)	A/B	B/A
Ratio (and its reciprocal)	0.1013	9.873
95% CI of ratio	0.01963 to 0.5227	1.913 to 50.95
Hazard Ratio (logrank)	A/B	B/A
Ratio (and its reciprocal)	0
95% CI of ratio	-1 to -1	-1 to -1

## Sheet: Fig 1d
WBC counts in peripheral blood and frequency of B, T and myeloid cells in total WBCs of young adult control and MaeaCsf1r-Cre mice
WBC	Ctrl	MaeaCsf1r-Cre
	8.6	2.4
	9.5	1.1
	8	1.6
	9.2	1.8
	4.9	3.6
	6.4	1.2
	B		T		M
% of total WBC	Ctrl	MaeaCsf1r-Cre	Ctrl	MaeaCsf1r-Cre	Ctrl	MaeaCsf1r-Cre
	28.1849	1.01325	19.1657	16.0561	52.6494	82.9306
	55.9322	0.359066	25.908	2.57331	18.1598	97.0676
	50.7361	15.3055	27.7463	4.30868	21.5176	80.3859
	47.1278	11.2146	27.4326	5.47334	25.4396	83.3121
	62.6651	23.3073	21.8487	5.33854	15.4862	71.3542
	51.0083	30.7158	28.8256	5.04808	20.1661	64.2361
	45.7998	15.3903	32.4511	5.92032	21.7491	78.6893
	63.0641	35.8396	27.4095	7.42718	9.52646	56.7333

## Sheet: Fig 1e
HSC/femur	Ctrl	MaeaCsf1r-Cre
	1596	1932
	701.8	2850
	1197.8	1564
	1640	2280
	1165.8	4992
	2400	4888
		3725
	Ctrl	MaeaCsf1r-Cre
LSK/femur	41800	49680
	29040	45600
	10672	20240
	17402	25200
	21320	48000
	19140	45120
	16200	34270

## Sheet: Fig 1f
	Ctrl	MaeaCsf1r-Cre
CMP/femur	37440	41360
	47520	88000
	51060	78780
	27768	59200
	57000	84600
	34080	68160
	45260	55332
		42160
		48300
	Ctrl	MaeaCsf1r-Cre
GMP/femur	59040	43200
	41760	97920
	50370	90240
	48000	80460
	70200	181800
	93720	86480
	100740	138000
		187960
		199280
	Ctrl	MaeaCsf1r-Cre
MEP/femur	68640	31960
	80520	84000
	133860	84840
	56604	162800
	74100	122200
	75260	82560
	78840	81432
		92480
		57960
	Ctrl	MaeaCsf1r-Cre
MkP/femur	3936	4080
	2262	8832
	4599	8084
	4800	9983

## Sheet: Fig 1g
	Ctrl	MaeaCsf1r-Cre
LMPP/femur	3230	2294
	5876	1540
	4257	1679
	9078	2208
	5529	3184.2
	5360	1413.6
	8094	4624
	5616.8	5168
	Ctrl	MaeaCsf1r-Cre
CLP/femur	41000	3960
	40020	10176
	72270	10904
	38000	8642
	40920	16280
	19320	12426.8
	41040	30132
	73224	24948
	50787	13402.8

## Sheet: Fig 1h
B220+ colonies derived from	Ctrl	MaeaCsf1r-Cre
HSC	22.7	8.7
	32.1	8.7
	24.1	7.9
	Ctrl	MaeaCsf1r-Cre
LMPP	47.9	33.3
	36.4	50
	43.75	35.4
	28.3	18.6

## Sheet: Fig 1i
Overall % donor derived
wks after BMT	fl/fl					fl/+; Cre+					fl/fl; Cre+
1.25	59.1	60.6	60			61.6	66.5	68.8			75	32.8	53.5	64	52.3	35
2.25	62.7	64.3	62.1			64.5	66.4	61.6			19.8	57	36.9	42.3	49.6	20
4	59.8	62.9	61			70.3	66.5	65.5			43	9.26	13.6	12.3	45.6	10.8
8	67.3	62.9	65.4			68.5	73.3	67.3			1.52	5.79	2.31	2.3	6.56	1.33
12	65.3	60.9	63.2			66.8	64.1	77.6			0.87	2.17	1.35	0.99	1.45	1.22
16	73.7	60.5	67.5			71.3	58.9	78.9			4.15	1.87	0.92	1.34	1.23	1.57
Multiple T test of fl/fl vs fl/fl;Cre+	Significant?	P value	Mean1	Mean2	Difference	SE of difference	t ratio	df
	No	0.450521	52.1	59.9	-7.8	9.762	0.799	7
	Yes	0.0273145	37.6	63.03	-25.43	9.15	2.78	7
	Yes	0.00664757	22.43	61.23	-38.81	10.19	3.808	7
	Yes	1.96003e-09	3.302	65.2	-61.9	1.595	38.82	7
	Yes	3.0284e-11	1.342	63.13	-61.79	0.8761	70.53	7
	Yes	3.93327e-08	1.847	67.23	-65.39	2.593	25.22	7

## Sheet: Fig 1j
% donor in total HSCs	Control	MaeaCsf1r-Cre
	42.9	12.2
	56.1	6.12
	66.7	1.9
	45.1	12.6
	64.3	3.78
	62.9	0.794
Table Analyzed	compBMT-donor HSC at 16wks
Column B	CKO
vs.	vs.
Column A	Ctrl
Unpaired t test with Welch's correction
P value	<0.0001
P value summary	****
Significantly different (P < 0.05)?	Yes
One- or two-tailed P value?	Two-tailed
Welch-corrected t, df	t=10.75 df=7.358

## Sheet: Fig 2b
HSC/femur time course
Days post polyIC	Ctrl					MaeaMx1-Cre
0	5.47	3.6		2.304	3.5904	1.94	1.9		2.129	2.892
7	2.363	3.724	2.904	1.279	3.816	4.76	5.04	6.204	3.776	2.928
14	2.4444	1.771	3.17968			0.33696	0.220416	2.53184
21	4.0602	3.2524	3.9346	2.2848	4.907	2.6754	2.0196	1.0428	0.8968	1.2932
Multiple T tests
Days post polyIC	P value	Mean1	Mean2	Difference	SE of difference	t ratio	df
0	0.0694601	3.741	2.215	1.526	0.6915	2.207	6
7	0.0457324	2.817	4.542	-1.724	0.7297	2.363	8
14	0.168434	2.465	1.03	1.435	0.8548	1.679	4
21	0.00512967	3.688	1.586	2.102	0.5511	3.815	8

[truncated: 61 more sheets: Fig 2c, Fig 2e, Fig 2j, Fig 2k, Fig 3b, Fig 3c, Fig 3d, Fig 3e, Fig 4a, Fig 4c, Fig 4d, Fig 4e, Fig 4f, Fig 4g, Fig 4h, Supp. Fig1a, Supp. Fig1b, Supp. Fig1e, Supp. Fig2e, Supp. Fig2f …]
